# Supplementary material for: Ultrasound-Guided Anterior Quadratus Lumborum Block Reduces Postoperative Opioid Consumption and Related Side Effects in Patients Undergoing Total Hip Replacement Arthroplasty: A Propensity Score-Matched Cohort Study
Source: J Clin Med. 2021 Oct 9;10(20):4632. doi: 10.3390/jcm10204632 (PMC8539613; doi:10.3390/jcm10204632)
Supplement: Supplementary file 1 [file jcm-10-04632-s001.zip]

Archive with 1 entries (1 files):
- jcm-1364158-supplementary.pdf
